# Supplementary material for: LRRK2 activation controls the repair of damaged endomembranes in macrophages
Source: EMBO J. 2020 Jul 9;39(18):e104494. doi: 10.15252/embj.2020104494 (PMC7507578; doi:10.15252/embj.2020104494)
Supplement: Supplementary file 3 — Movie EV1 [file EMBJ-39-e104494-s003.zip]

Archive with 5 entries (4 files):
- Movie EV1_legend.docx
- __MACOSX/
- __MACOSX/._Movie EV1_legend.docx
- Movie EV1.mov
- __MACOSX/._Movie EV1.mov
