# Supplementary material for: LRRK2 activation controls the repair of damaged endomembranes in macrophages
Source: EMBO J. 2020 Jul 9;39(18):e104494. doi: 10.15252/embj.2020104494 (PMC7507578; doi:10.15252/embj.2020104494)
Supplement: Supplementary file 4 — Source Data for Expanded View [file EMBJ-39-e104494-s008.zip]

Archive with 5 entries (4 files):
- SourceDataFor_FigEV1.pdf
- __MACOSX/
- __MACOSX/._SourceDataFor_FigEV1.pdf
- SourceDataFor_FigEV4.pdf
- __MACOSX/._SourceDataFor_FigEV4.pdf
